# Supplementary material for: Reproducible Polybutylene Succinate (PBS)-Degrading Artificial Consortia by Introducing the Least Type of PBS-Degrading Strains
Source: Polymers (Basel). 2024 Feb 28;16(5):651. doi: 10.3390/polym16050651 (PMC10934136; doi:10.3390/polym16050651)
Supplement: Supplementary file 1 [file polymers-16-00651-s001.zip]

Archive with 1 entries (1 files):
- polymers-2856985-supplementary.pdf
